# Supplementary material for: The Rift Valley fever (RVF) vaccine candidate 40Fp8 shows an extreme attenuation in IFNARKO mice following intranasal inoculation
Source: PLoS Negl Trop Dis. 2024 Aug 19;18(8):e0012011. doi: 10.1371/journal.pntd.0012011 (PMC11361746; doi:10.1371/journal.pntd.0012011)
Supplement: S1 Data — (XLSX) [file pntd.0012011.s004.xlsx]

## Sheet: fig 1A
SURVIVAL										SURVIVAL PROPORTIONS
	d pi	40Fp8_H	40Fp8_L	rG1_H	rG1_L	rMP12_H	rMP12_L				d pi	40Fp8_H	40Fp8_L	rG1_H	rG1_L	rMP12_H	rMP12_L
	3			1		1					0	100	100	100	100	100	100
	3			1		1					3			50	75	37.5
	3			1		1					4			37.5	12.5	0	50
	3			1		1					5			0	0		0
	3			1							9	87.5
	3			1							15	87.5	100
	3			1
	3			1
	4				1
	4				1
	3				1
	5				1
	4				1	1
	4				1	1
	4				1	1
	3				1	1
	5			1			1
	5			1			1
	5			1			1
	5			1			1
	4			1			1
	4			1			1
	4			0			1
	4			0			1
	9	1
	15	0	0
	15	0	0
	15	0	0
	15	0	0
	15	0	0
	15	0	0
	15	0	0
	15		0

## Sheet: fig 1B
WEIGHT VARIATION
	dpi		high-male& female								low-male and female
	0		100	100	100	100	100	100	100	100	100	100	100	100	100	100	100	100
	1		99	99	100	96	100	98	97	99	99	99	99	98	99	99	99	99
	2		99	98	98	95	100	98	94	97	99	97	99	97	99	98	96	95
	3		104	102	101	98	103	103	94	103	102	101	103	102	103	101	102	96
	4		100	102	98	98	101	101	93	98	99	96	101	102	96	99	98	96
	5		101	101	97	96	101	100	95	102	99	99	103	103	101	102	101	99
	6		103	103	100	96	100	101	94	100	101	99	101	103	101	101	98	98
	7		99	102	99	96	96	103	92	99	102	97	102	101	100	99	96	97
	8		100	100	100	96	97	102	89	95	101	99	101	102	103	98	100	97
	9		101	96	92	96	103	104	91	87	100	99	103	105	102	102	100	97
	10		101	96	92	97	104	102	93		104	98	105	104	102	103	101	98
	11		99	99	95	96	104	103	97		102	98	104	103	105	102	103	96
	14		102	102	100	99	103	105	98		100	100	104	105	107	105	103	100
	15		99	101	98	97	100	102	96		99	99	101	106	104	104	103	99
INIDIVIDUAL WEIGHTS_raw data
		date	2022-03-07	2022-03-08	2022-03-09	2022-03-10	2022-03-11	2022-03-12	2022-03-13	2022-03-14	2022-03-15	2022-03-16	2022-03-17	2022-03-18	2022-03-19	2022-03-20	2022-03-21	2022-03-22
	Virus/Dose	Mouse	0	1	2	3	4	5	6	7	8	9	10	11	12	13	14	15
	40Fp8 alta M	R	28.4	28.2	28	29.4	28.5	28.8	29.2	28.2	28.5	28.8	28.8	28.1			28.9	28.2
		L	21	20.8	20.5	21.4	21.4	21.2	21.6	21.4	20.9	20.2	20.2	20.8			21.4	21.3
		RL	23.9	23.8	23.4	24.1	23.5	23.2	24	23.7	23.8	22.1	22.1	22.8			24	23.5
		N	27.4	26.4	25.9	26.8	26.8	26.4	26.4	26.2	26.2	26.3	26.5	26.2			27	26.7
	40Fp8 alta H	R	18.5	18.5	18.5	19.1	18.7	18.7	18.5	17.8	17.9	19.1	19.3	19.3			19	18.5
		L	19.3	18.9	18.9	19.8	19.5	19.3	19.5	19.8	19.7	20	19.7	19.8			20.3	19.7
		RL	21.1	20.5	19.9	19.8	19.6	20	19.8	19.5	18.7	19.2	19.6	20.4			20.6	20.2
		N	22.9	22.7	22.3	23.6	22.5	23.4	22.8	22.6	21.7	20
	40Fp8 baja M	R	29.1	28.7	28.8	29.7	28.9	28.9	29.4	29.8	29.4	29	30.4	29.8			29.1	28.9
		L	27.1	26.9	26.2	27.3	25.9	26.7	26.7	26.4	26.8	26.8	26.6	26.6			27	26.7
		RL	27.5	27.3	27.2	28.3	27.8	28.3	27.9	28.1	27.8	28.2	28.9	28.5			28.5	27.9
		N	26.2	25.7	25.4	26.7	26.6	26.9	27	26.4	26.8	27.4	27.2	27.1			27.6	27.8
	40Fp8 baja H	R	19.1	18.9	19	19.6	18.4	19.2	19.3	19.1	19.6	19.4	19.4	20			20.4	19.8
		L	19	18.8	18.6	19.2	18.9	19.3	19.2	18.9	18.6	19.3	19.5	19.4			20	19.7
		RL	21.4	21.2	20.5	21.9	20.9	21.6	21	20.6	21.4	21.3	21.7	22.1			22	22.1
		N	20.1	19.9	19.1	19.3	19.2	19.9	19.6	19.5	19.5	19.4	19.6	19.3			20.1	19.9
		date	2022-03-08	2022-03-09	2022-03-10	2022-03-11	2022-03-12	2022-03-13
	Virus/Dose	Mouse	0	1	2	3	4	5
	G1 alta M	R	21.6	20.9	21.5	19.4
		L	31.5	30	31.2	27.8
		RL	24.7	23.6	24	22.6
		N	29.3	27.9	28.7
	G1 alta H	R	19.3	18.8	19.9
		L	21.5	20.8	21.4	20.3
		RL	21.3	20.1	20.7
		N	20.6	20	21	18.5
	G1 baja M	R	21.7	20.8	21	21
		L	24.7	23.7	24	24.2
		RL	27.1	26.3	26.2	25.9
		N	28.6	27.3	28.4	27.8	27.8	25.9
	G1 baja H	R	20.6	19.4	20	19	18.8
		L	19.1	18.3	20	17.6
		RL	20.9	19.8	20.5	19
		N	17.2	16.3	16.9	15
		date	2022-03-08	2022-03-09	2022-03-10	2022-03-11	2022-03-12
	Virus/Dose	Mouse	0	1	2	3	4
	MP12 alta M	R	27	25.7	26.7	26.3
		L	28.5	27.3	28.2	28.2	24.7
		RL	25.6	24.1	24.8	24.2
		N	26.9	26.2	26.8	25.6
	MP12 alta H	R	20	19.5	20	18.2
		L	21.3	20.4	21.2	19.3
		RL	17.1	16.6	17.3	15.3
		N	19.6	18.4	19.3	17.8
	MP12 baja M	R	27.4	26.9	26.8	26.1	26.4
		L	24.2	22.9	24.1	24.1	21.9
		RL	28.4	26.5	26.9	26.5	23.5
		N	29.3	27.4	28.5	28.4	28
	MP12 baja H	R	21.1	20.3	21.2	20.4	18.4
		L	21	20.1	21	21.1	18.3
		RL	20.2	19.7	20.3	20	17.8
		N	19.1	18	19.1	18.2

## Sheet: fig 1C
SIGNS
		g1	HEALTHY	WATERY EYE	MOV.ALT._eu	RIP
	M_H_1		2	0	1
	M_H_2		2	0	1
	M_H_3		2	0	1
	M_H_4		2	0	0	1
	F_H_1		2	0	0	1
	F_H_2		2	0	1
	F_H_3		2	0	0	1
	F_H_4		2	0	1
	M_L_1		3	0	0	1
	M_L_2		3	0	0	1
	M_L_3		2	0	1
	M_L_4		4	0	1
	F_L_1		3	0	1
	F_L_2		2	1	0	1
	F_L_3		2	1	0	1
	F_L_4		2	0	0	1
		4p8	no signs	light	severe	FD	heal(rec)
	M_H_1		13	0	0	0
	M_H_2		7	2	0	0	4
	M_H_3		7	1	0	0	5
	M_H_4		13	0	0	0
	F_H_1		13	0	0	0
	F_H_2		13	0	0	0
	F_H_3		13	0	0	0
	F_H_4		7	0	1
	M_L_1		13	0	0	0
	M_L_2		13	0	0	0
	M_L_3		13	0	0	0
	M_L_4		13	0	0	0
	F_L_1		13	0	0	0
	F_L_2		13	0	0	0
	F_L_3		13	0	0	0
	F_L_4		13	0	0	0
		mp12	HEALTHY	WATERY EYE	MOV.ALT._eu	RIP
	M_H_1		2	1	0	1
	M_H_2		3	0	1
	M_H_3		2	0	1
	M_H_4		2	1	0	1
	F_H_1		2	0	1
	F_H_2		2	0	1
	F_H_3		2	0	1
	F_H_4		2	0	1
	M_L_1		3	1	0	1
	M_L_2		3	1	0	1
	M_L_3		3	1	0	1
	M_L_4		3	1	0	1
	F_L_1		3	0	1	0
	F_L_2		3	0	1	0
	F_L_3		3	0	1	0
	F_L_4		3	0	0	1

## Sheet: fig 2A
IHC cumulative scores
				Spleen	Liver	Kidney	Brain
		M_H_1		4	4	2	0
		F_H_3		3	4	2	0
		M_L_3		4	4	2	0
		F_H_1		4	3	1	0
		F_L_1		4	4	2	1
		F_L_2		4	4	2	1
		M_H_2		2	3	1	0
		M_H_4		2	4	2	0
		F_L_3		2	4	2	0
		F_L_1		2	3	1	0
		M_L_4		4	4	2	1
		M_L_1		3	3	1	0
		F_H_4		0.3	0	0	0
		M_H_2		0.3	0	0	0
		M_H_3		0.3	0	0	0
		F_H_1		0.3	0	0	0
		F_H_3		0.3	0	0	0

## Sheet: fig 3A
VIRAL LOAD qPCR
		40Fp8								G1								MP12
	H	32.955	33.01	36.97	32.875	34.004	39.145	34.39	35.865	25.585	23.4375	26.935	24.92	26.79				29.67	35.665	25.155	24.28	22.35	24.12	21.265	34.68
	L	38.835	32.49	34.465	34.74	36.515	36.445	37.85	36.05	31.56	33.02	22.2	32.425	24.12	21.655	30.295	21.265	38.18	35.515	40	38.93	28.7	31.46	36.335	27.21

## Sheet: fig 3B-C
NEUTR TITERS & ELISA
		40Fp8 N ELISA								40FP8
	H									640	10	640	640	640	640	640
	L	0.275	0.229	0.344	0.759	0.374	1.182	0.187	0.336	10	10	10	20	5	320	5	5
	ELISA RAW DATA
		Raw Data (450)
		1	2	3	4	5	6	7	8	9	10	11	12
	A									0,387	0,553	0,823	1057
	B									0,275	0,229	0,344	0,759
	C									0,141	0,109	0,187	0,37
	D									0,922	1819	0,416	0,67
	E									0,374	1182	0,187	0,336
	F									0,219	0,883	0,111	0,156
	G									2605	1796	2009	0,08
	H									1908	1191	1,44	0,4
		GR#3				GR#4				POS
		L	R	LR	N	L	R	LR	N	1L	2L	BLK	SUERO NEG
DIL SUERO	50	0.387	0.553	0.823	1.057	0.922	1.819	0.416	0.67	2.605	1.908	0.08	0.4
	150	0.275	0.229	0.344	0.759	0.374	1.182	0.187	0.336	1.796	1.191	0.08
	450	0.141	0.109	0.187	0.37	0.219	0.883	0.111	0.156	2.009	1.44

## Sheet: fig 4A
IHC cumulative score
		liver	Spleen
	#1	0	0
	#2	2	1
	#1	2	1
	#2	1	0
	#1	0	0
	#2	0	0
